# Supplementary material for: Dual Workload Related to Agriculture/Fishing and Family Involvement in the Household Among Rural and Small-Scale Fishing Workers in Southern Brazil: Implications for Nursing Care Organization in Primary Health Care
Source: Nurs Rep. 2026 Jul 15;16(7):247. doi: 10.3390/nursrep16070247 (PMC13415098; doi:10.3390/nursrep16070247)
Supplement: Supplementary file 1 [file nursrep-16-00247-s001.zip]

Archive with 2 entries (2 files):
- Supplementary File S1_STROBE_Checklist.pdf
- Table S1_Multivariable_Regression_Candidate_Variables.pdf
